# Supplementary material for: Profiling of Taxoid Compounds in Plant Cell Cultures of Different Species of Yew (Taxus spp.)
Source: Molecules. 2023 Feb 26;28(5):2178. doi: 10.3390/molecules28052178 (PMC10004465; doi:10.3390/molecules28052178)
Supplement: Supplementary file 1 [file molecules-28-02178-s001.zip]

Archive with 1 entries (1 files):
- molecules-2158854-supplementary.pdf
